# Supplementary material for: Polyphenol Consumption and Its Association with Physical and Mental Health in Adults with Major Depressive Disorder
Source: Nutrients. 2025 Dec 22;18(1):47. doi: 10.3390/nu18010047 (PMC12788040; doi:10.3390/nu18010047)
Supplement: Supplementary file 1 [file nutrients-18-00047-s001.zip]

Archive with 1 entries (1 files):
- nutrients-4006329-supplementary.pdf
